# Supplementary material for: Low-Frequency Harmonic Perturbations Drive Protein Conformational Changes
Source: Int J Mol Sci. 2021 Sep 28;22(19):10501. doi: 10.3390/ijms221910501 (PMC8508695; doi:10.3390/ijms221910501)
Supplement: Supplementary file 1 [file ijms-22-10501-s001.zip]

Archive with 9 entries (6 files):
- Supplementary Material/
- Supplementary Material/Suppl_movie_1.mov
- __MACOSX/
- __MACOSX/Supplementary Material/
- __MACOSX/Supplementary Material/._Suppl_movie_1.mov
- Supplementary Material/Suppl_movie_2.mov
- __MACOSX/Supplementary Material/._Suppl_movie_2.mov
- Supplementary Material/Supplementary_material_rev.docx
- __MACOSX/Supplementary Material/._Supplementary_material_rev.docx
